# Supplementary material for: Photomediated C–H trifluoromethoxylations enabled by bis(trifluoromethyl)peroxide
Source: Chem Sci. 2025 Aug 25;16(38):17921–6. doi: 10.1039/d5sc04945h (PMC12415769; doi:10.1039/d5sc04945h)
Supplement: SC-016-D5SC04945H-s002 [file SC-016-D5SC04945H-s002.cif]

# Supplementary Information (SI) for Chemical Science.
# This journal is © The Royal Society of Chemistry 2025

####################################################################### 
# 
# This file contains crystal structure data downloaded from the 
# Cambridge Structural Database (CSD) hosted by the Cambridge 
# Crystallographic Data Centre (CCDC).
# 
# Full information about CCDC data access policies and citation 
# guidelines are available at http://www.ccdc.cam.ac.uk/access/V1 
# 
# Audit and citation data items may have been added by the CCDC. 
# Please retain this information to preserve the provenance of 
# this file and to allow appropriate attribution of the data. 
# 
#######################################################################

data_KS276a
_database_code_depnum_ccdc_archive 'CCDC 2435030'
loop_
_audit_author_name
_audit_author_address
'Patrick Vossnacker'
;Free University Berlin
Germany
;
_audit_update_record             
;
2025-03-28 deposited with the CCDC.	2025-08-25 downloaded from the CCDC.
;

_audit_creation_method           SHELXL-2019/3
_shelx_SHELXL_version_number     2019/3
_chemical_name_systematic        ?
_chemical_name_common            ?
_chemical_melting_point          ?
_chemical_formula_moiety         ?
_chemical_formula_sum            'C17 H25 F3 O3'
_chemical_formula_weight         334.37

loop_
_atom_type_symbol
_atom_type_description
_atom_type_scat_dispersion_real
_atom_type_scat_dispersion_imag
_atom_type_scat_source
C C 0.0181 0.0091 'International Tables Vol C Tables 4.2.6.8 and 6.1.1.4'
H H 0.0000 0.0000 'International Tables Vol C Tables 4.2.6.8 and 6.1.1.4'
F F 0.0727 0.0534 'International Tables Vol C Tables 4.2.6.8 and 6.1.1.4'
O O 0.0492 0.0322 'International Tables Vol C Tables 4.2.6.8 and 6.1.1.4'

_space_group_crystal_system      orthorhombic
_space_group_IT_number           19
_space_group_name_H-M_alt        'P 21 21 21'
_space_group_name_Hall           'P 2ac 2ab'

_shelx_space_group_comment       
;
The symmetry employed for this shelxl refinement is uniquely defined
by the following loop, which should always be used as a source of
symmetry information in preference to the above space-group names.
They are only intended as comments.
;

loop_
_space_group_symop_operation_xyz
'x, y, z'
'-x+1/2, -y, z+1/2'
'-x, y+1/2, -z+1/2'
'x+1/2, -y+1/2, -z'

_cell_length_a                   8.39090(10)
_cell_length_b                   13.65550(10)
_cell_length_c                   14.48060(10)
_cell_angle_alpha                90
_cell_angle_beta                 90
_cell_angle_gamma                90
_cell_volume                     1659.22(3)
_cell_formula_units_Z            4
_cell_measurement_temperature    150(2)
_cell_measurement_reflns_used    9757
_cell_measurement_theta_min      3.05
_cell_measurement_theta_max      74.54
_exptl_crystal_description       block
_exptl_crystal_colour            colourless
_exptl_crystal_density_meas      ?
_exptl_crystal_density_method    ?
_exptl_crystal_density_diffrn    1.339
_exptl_crystal_F_000             712
_exptl_transmission_factor_min   0.5280
_exptl_transmission_factor_max   0.7639
_exptl_crystal_size_max          0.580
_exptl_crystal_size_mid          0.390
_exptl_crystal_size_min          0.200
_exptl_absorpt_coefficient_mu    0.952
_shelx_estimated_absorpt_T_min   0.608
_shelx_estimated_absorpt_T_max   0.832
_exptl_absorpt_correction_type   multi-scan
_exptl_absorpt_correction_T_min  ?
_exptl_absorpt_correction_T_max  ?
_exptl_absorpt_process_details   
;
SADABS-2016/2 (Bruker,2016/2) was used for absorption correction.
wR2(int) was 0.1687 before and 0.1042 after correction.
The Ratio of minimum to maximum transmission is 0.6912.
The \l/2 correction factor is Not present.
;
_exptl_absorpt_special_details   ?
_diffrn_ambient_temperature      150(2)
_diffrn_radiation_wavelength     1.54178
_diffrn_radiation_type           CuK\a
_diffrn_source                   'sealed tube'
_diffrn_measurement_device_type  'Bruker Photon CMOS Detector, D8 Venture'
_diffrn_measurement_method       '\f and \w scans'
_diffrn_detector_area_resol_mean ?
_diffrn_reflns_number            21852
_diffrn_reflns_av_unetI/netI     0.0520
_diffrn_reflns_av_R_equivalents  0.0647
_diffrn_reflns_limit_h_min       -10
_diffrn_reflns_limit_h_max       10
_diffrn_reflns_limit_k_min       -17
_diffrn_reflns_limit_k_max       17
_diffrn_reflns_limit_l_min       -18
_diffrn_reflns_limit_l_max       16
_diffrn_reflns_theta_min         6.095
_diffrn_reflns_theta_max         74.676
_diffrn_reflns_theta_full        67.679
_diffrn_measured_fraction_theta_max 0.983
_diffrn_measured_fraction_theta_full 0.982
_diffrn_reflns_Laue_measured_fraction_max 0.983
_diffrn_reflns_Laue_measured_fraction_full 0.982
_diffrn_reflns_point_group_measured_fraction_max 0.979
_diffrn_reflns_point_group_measured_fraction_full 0.981
_reflns_number_total             3322
_reflns_number_gt                3260
_reflns_threshold_expression     'I > 2\s(I)'
_reflns_Friedel_coverage         0.732
_reflns_Friedel_fraction_max     0.974
_reflns_Friedel_fraction_full    0.979

_reflns_special_details          
;
 Reflections were merged by SHELXL according to the crystal
 class for the calculation of statistics and refinement.
 
 _reflns_Friedel_fraction is defined as the number of unique
 Friedel pairs measured divided by the number that would be
 possible theoretically, ignoring centric projections and
 systematic absences.
;

_computing_data_collection       'Bruker APEX4'
_computing_cell_refinement       'Bruker SAINT'
_computing_data_reduction        'Bruker SAINT'
_computing_structure_solution    'SHELXT 2018/2 (Sheldrick, 2018)'
_computing_structure_refinement  'SHELXL-2019/2 (Sheldrick, 2019)'
_computing_molecular_graphics    ?
_computing_publication_material  ?
_refine_special_details          ?
_refine_ls_structure_factor_coef Fsqd
_refine_ls_matrix_type           full
_refine_ls_weighting_scheme      calc
_refine_ls_weighting_details     
'w=1/[\s^2^(Fo^2^)+(0.0819P)^2^+0.3630P] where P=(Fo^2^+2Fc^2^)/3'
_atom_sites_solution_primary     ?
_atom_sites_solution_secondary   ?
_atom_sites_solution_hydrogens   geom
_refine_ls_hydrogen_treatment    constr
_refine_ls_extinction_method     none
_refine_ls_extinction_coef       .
_refine_ls_abs_structure_details 
;
 Flack x determined using 1364 quotients [(I+)-(I-)]/[(I+)+(I-)]
 (Parsons, Flack and Wagner, Acta Cryst. B69 (2013) 249-259).
;
_refine_ls_abs_structure_Flack   0.07(6)
_chemical_absolute_configuration rm
_refine_ls_number_reflns         3322
_refine_ls_number_parameters     212
_refine_ls_number_restraints     0
_refine_ls_R_factor_all          0.0629
_refine_ls_R_factor_gt           0.0624
_refine_ls_wR_factor_ref         0.1410
_refine_ls_wR_factor_gt          0.1405
_refine_ls_goodness_of_fit_ref   1.203
_refine_ls_restrained_S_all      1.203
_refine_ls_shift/su_max          0.000
_refine_ls_shift/su_mean         0.000

loop_
_atom_site_label
_atom_site_type_symbol
_atom_site_fract_x
_atom_site_fract_y
_atom_site_fract_z
_atom_site_U_iso_or_equiv
_atom_site_adp_type
_atom_site_occupancy
_atom_site_site_symmetry_order
_atom_site_calc_flag
_atom_site_refinement_flags_posn
_atom_site_refinement_flags_adp
_atom_site_refinement_flags_occupancy
_atom_site_disorder_assembly
_atom_site_disorder_group
F1 F 1.0807(4) 0.55536(18) 0.50175(15) 0.0600(7) Uani 1 1 d . . . . .
F2 F 1.1599(3) 0.40831(14) 0.47499(14) 0.0427(5) Uani 1 1 d . . . . .
F3 F 1.2606(2) 0.52834(17) 0.39988(18) 0.0514(6) Uani 1 1 d . . . . .
O1 O 0.3070(2) 0.75801(17) 0.28390(14) 0.0323(5) Uani 1 1 d . . . . .
O2 O 0.2157(3) 0.7606(2) 0.42788(16) 0.0410(6) Uani 1 1 d . . . . .
O3 O 1.0142(3) 0.47907(15) 0.37336(16) 0.0340(5) Uani 1 1 d . . . . .
C1 C 0.5580(3) 0.69232(18) 0.30569(18) 0.0213(5) Uani 1 1 d . . . . .
H1 H 0.508495 0.626484 0.296148 0.026 Uiso 1 1 calc R U . . .
C2 C 0.4981(3) 0.7252(2) 0.39985(18) 0.0259(5) Uani 1 1 d . . . . .
H2A H 0.557301 0.782999 0.422742 0.031 Uiso 1 1 calc R U . . .
H2B H 0.504671 0.671819 0.445992 0.031 Uiso 1 1 calc R U . . .
C3 C 0.3261(3) 0.7504(2) 0.3764(2) 0.0282(6) Uani 1 1 d . . . . .
C4 C 0.4665(3) 0.7604(2) 0.24039(19) 0.0270(6) Uani 1 1 d . . . . .
C5 C 0.4646(4) 0.7153(3) 0.14506(19) 0.0323(6) Uani 1 1 d . . . . .
H5A H 0.410733 0.759860 0.101080 0.039 Uiso 1 1 calc R U . . .
H5B H 0.405498 0.652539 0.146262 0.039 Uiso 1 1 calc R U . . .
C6 C 0.6385(3) 0.6975(2) 0.11425(19) 0.0284(6) Uani 1 1 d . . . . .
H6A H 0.638324 0.666044 0.052654 0.034 Uiso 1 1 calc R U . . .
H6B H 0.693566 0.761318 0.108457 0.034 Uiso 1 1 calc R U . . .
C7 C 0.7312(3) 0.63245(18) 0.18222(18) 0.0210(5) Uani 1 1 d . . . . .
H7 H 0.663911 0.572377 0.188680 0.025 Uiso 1 1 calc R U . . .
C8 C 0.7363(3) 0.67726(18) 0.28219(17) 0.0189(5) Uani 1 1 d . . . . .
C9 C 0.8930(3) 0.5940(2) 0.14511(19) 0.0257(6) Uani 1 1 d . . . . .
C10 C 0.9610(4) 0.5226(2) 0.2175(2) 0.0304(6) Uani 1 1 d . . . . .
H10A H 0.895750 0.462146 0.217221 0.037 Uiso 1 1 calc R U . . .
H10B H 1.070623 0.504253 0.199056 0.037 Uiso 1 1 calc R U . . .
C11 C 0.9654(3) 0.56295(19) 0.31518(19) 0.0257(6) Uani 1 1 d . . . . .
H11 H 1.046166 0.616612 0.319653 0.031 Uiso 1 1 calc R U . . .
C12 C 0.8040(3) 0.59948(18) 0.34780(18) 0.0230(5) Uani 1 1 d . . . . .
H12A H 0.814812 0.627771 0.410433 0.028 Uiso 1 1 calc R U . . .
H12B H 0.728963 0.543672 0.351529 0.028 Uiso 1 1 calc R U . . .
C13 C 0.5101(4) 0.8689(2) 0.2377(2) 0.0381(7) Uani 1 1 d . . . . .
H13A H 0.607936 0.877668 0.201671 0.057 Uiso 1 1 calc R U . . .
H13B H 0.527146 0.892687 0.300774 0.057 Uiso 1 1 calc R U . . .
H13C H 0.423254 0.905896 0.208935 0.057 Uiso 1 1 calc R U . . .
C14 C 0.8334(3) 0.77240(19) 0.2935(2) 0.0254(5) Uani 1 1 d . . . . .
H14A H 0.945471 0.756106 0.304648 0.038 Uiso 1 1 calc R U . . .
H14B H 0.791687 0.809847 0.345934 0.038 Uiso 1 1 calc R U . . .
H14C H 0.824640 0.811695 0.237095 0.038 Uiso 1 1 calc R U . . .
C15 C 1.0143(3) 0.6748(2) 0.1218(2) 0.0325(6) Uani 1 1 d . . . . .
H15A H 1.105408 0.646034 0.089311 0.049 Uiso 1 1 calc R U . . .
H15B H 1.051163 0.705803 0.179026 0.049 Uiso 1 1 calc R U . . .
H15C H 0.963643 0.724083 0.082359 0.049 Uiso 1 1 calc R U . . .
C16 C 0.8644(4) 0.5340(3) 0.0566(2) 0.0365(7) Uani 1 1 d . . . . .
H16A H 0.961675 0.497997 0.040586 0.055 Uiso 1 1 calc R U . . .
H16B H 0.836211 0.578212 0.005856 0.055 Uiso 1 1 calc R U . . .
H16C H 0.777234 0.487504 0.066918 0.055 Uiso 1 1 calc R U . . .
C17 C 1.1244(4) 0.4938(2) 0.4352(2) 0.0296(6) Uani 1 1 d . . . . .

loop_
_atom_site_aniso_label
_atom_site_aniso_U_11
_atom_site_aniso_U_22
_atom_site_aniso_U_33
_atom_site_aniso_U_23
_atom_site_aniso_U_13
_atom_site_aniso_U_12
F1 0.0928(19) 0.0439(12) 0.0433(11) -0.0127(9) -0.0043(12) 0.0207(12)
F2 0.0495(11) 0.0291(9) 0.0495(10) 0.0097(8) -0.0126(9) 0.0119(8)
F3 0.0235(9) 0.0491(12) 0.0814(16) 0.0169(11) -0.0046(9) 0.0026(8)
O1 0.0172(9) 0.0460(12) 0.0338(10) -0.0037(9) 0.0015(7) 0.0067(8)
O2 0.0271(10) 0.0535(14) 0.0425(12) -0.0056(11) 0.0090(9) 0.0051(10)
O3 0.0324(11) 0.0211(9) 0.0487(12) 0.0071(8) -0.0113(9) 0.0040(8)
C1 0.0166(11) 0.0206(11) 0.0266(12) -0.0008(9) -0.0011(9) -0.0010(9)
C2 0.0213(12) 0.0286(12) 0.0277(12) -0.0034(10) -0.0005(10) -0.0011(10)
C3 0.0223(12) 0.0286(13) 0.0339(13) -0.0051(11) 0.0024(10) 0.0013(11)
C4 0.0145(11) 0.0356(14) 0.0311(13) 0.0030(11) 0.0012(10) 0.0083(10)
C5 0.0224(13) 0.0495(17) 0.0250(12) 0.0021(12) -0.0020(10) 0.0078(13)
C6 0.0220(13) 0.0377(15) 0.0255(12) 0.0047(11) 0.0018(10) 0.0070(11)
C7 0.0164(11) 0.0198(11) 0.0268(12) -0.0007(9) 0.0001(9) 0.0000(9)
C8 0.0141(11) 0.0160(10) 0.0267(12) 0.0004(9) -0.0020(9) -0.0005(8)
C9 0.0201(12) 0.0262(12) 0.0307(12) -0.0022(10) 0.0007(10) 0.0042(10)
C10 0.0249(13) 0.0250(13) 0.0414(15) -0.0019(11) -0.0004(11) 0.0083(11)
C11 0.0206(12) 0.0190(11) 0.0374(14) 0.0061(10) -0.0044(10) 0.0032(10)
C12 0.0223(12) 0.0171(11) 0.0294(12) 0.0028(9) -0.0026(10) 0.0003(9)
C13 0.0345(15) 0.0322(15) 0.0475(17) 0.0104(13) 0.0044(13) 0.0137(13)
C14 0.0189(11) 0.0175(11) 0.0398(14) -0.0012(10) -0.0020(10) -0.0034(10)
C15 0.0192(13) 0.0379(16) 0.0405(15) 0.0024(12) 0.0064(11) 0.0004(11)
C16 0.0337(15) 0.0398(16) 0.0361(15) -0.0093(13) 0.0031(12) 0.0063(13)
C17 0.0305(14) 0.0225(12) 0.0356(14) 0.0002(10) -0.0033(11) 0.0097(10)

_geom_special_details            
;
 All esds (except the esd in the dihedral angle between two l.s. planes)
 are estimated using the full covariance matrix.  The cell esds are taken
 into account individually in the estimation of esds in distances, angles
 and torsion angles; correlations between esds in cell parameters are only
 used when they are defined by crystal symmetry.  An approximate (isotropic)
 treatment of cell esds is used for estimating esds involving l.s. planes.
;

loop_
_geom_bond_atom_site_label_1
_geom_bond_atom_site_label_2
_geom_bond_distance
_geom_bond_site_symmetry_2
_geom_bond_publ_flag
F1 C17 1.331(4) . ?
F2 C17 1.335(3) . ?
F3 C17 1.337(4) . ?
O1 C3 1.352(4) . ?
O1 C4 1.480(3) . ?
O2 C3 1.198(4) . ?
O3 C17 1.303(4) . ?
O3 C11 1.480(3) . ?
C1 C2 1.521(4) . ?
C1 C4 1.532(4) . ?
C1 C8 1.548(3) . ?
C1 H1 1.0000 . ?
C2 C3 1.523(4) . ?
C2 H2A 0.9900 . ?
C2 H2B 0.9900 . ?
C4 C5 1.512(4) . ?
C4 C13 1.526(4) . ?
C5 C6 1.545(4) . ?
C5 H5A 0.9900 . ?
C5 H5B 0.9900 . ?
C6 C7 1.537(4) . ?
C6 H6A 0.9900 . ?
C6 H6B 0.9900 . ?
C7 C9 1.552(3) . ?
C7 C8 1.572(3) . ?
C7 H7 1.0000 . ?
C8 C12 1.534(3) . ?
C8 C14 1.542(3) . ?
C9 C15 1.539(4) . ?
C9 C16 1.541(4) . ?
C9 C10 1.541(4) . ?
C10 C11 1.519(4) . ?
C10 H10A 0.9900 . ?
C10 H10B 0.9900 . ?
C11 C12 1.519(4) . ?
C11 H11 1.0000 . ?
C12 H12A 0.9900 . ?
C12 H12B 0.9900 . ?
C13 H13A 0.9800 . ?
C13 H13B 0.9800 . ?
C13 H13C 0.9800 . ?
C14 H14A 0.9800 . ?
C14 H14B 0.9800 . ?
C14 H14C 0.9800 . ?
C15 H15A 0.9800 . ?
C15 H15B 0.9800 . ?
C15 H15C 0.9800 . ?
C16 H16A 0.9800 . ?
C16 H16B 0.9800 . ?
C16 H16C 0.9800 . ?

loop_
_geom_angle_atom_site_label_1
_geom_angle_atom_site_label_2
_geom_angle_atom_site_label_3
_geom_angle
_geom_angle_site_symmetry_1
_geom_angle_site_symmetry_3
_geom_angle_publ_flag
C3 O1 C4 108.4(2) . . ?
C17 O3 C11 117.9(2) . . ?
C2 C1 C4 102.1(2) . . ?
C2 C1 C8 123.8(2) . . ?
C4 C1 C8 115.4(2) . . ?
C2 C1 H1 104.6 . . ?
C4 C1 H1 104.6 . . ?
C8 C1 H1 104.6 . . ?
C1 C2 C3 100.4(2) . . ?
C1 C2 H2A 111.7 . . ?
C3 C2 H2A 111.7 . . ?
C1 C2 H2B 111.7 . . ?
C3 C2 H2B 111.7 . . ?
H2A C2 H2B 109.5 . . ?
O2 C3 O1 121.1(3) . . ?
O2 C3 C2 128.4(3) . . ?
O1 C3 C2 110.5(2) . . ?
O1 C4 C5 111.7(2) . . ?
O1 C4 C13 104.4(2) . . ?
C5 C4 C13 112.0(2) . . ?
O1 C4 C1 100.2(2) . . ?
C5 C4 C1 108.8(2) . . ?
C13 C4 C1 119.0(2) . . ?
C4 C5 C6 108.5(2) . . ?
C4 C5 H5A 110.0 . . ?
C6 C5 H5A 110.0 . . ?
C4 C5 H5B 110.0 . . ?
C6 C5 H5B 110.0 . . ?
H5A C5 H5B 108.4 . . ?
C7 C6 C5 112.6(2) . . ?
C7 C6 H6A 109.1 . . ?
C5 C6 H6A 109.1 . . ?
C7 C6 H6B 109.1 . . ?
C5 C6 H6B 109.1 . . ?
H6A C6 H6B 107.8 . . ?
C6 C7 C9 114.6(2) . . ?
C6 C7 C8 112.2(2) . . ?
C9 C7 C8 115.2(2) . . ?
C6 C7 H7 104.4 . . ?
C9 C7 H7 104.4 . . ?
C8 C7 H7 104.4 . . ?
C12 C8 C14 108.8(2) . . ?
C12 C8 C1 108.3(2) . . ?
C14 C8 C1 112.0(2) . . ?
C12 C8 C7 108.11(19) . . ?
C14 C8 C7 116.1(2) . . ?
C1 C8 C7 103.17(18) . . ?
C15 C9 C16 107.6(2) . . ?
C15 C9 C10 111.0(2) . . ?
C16 C9 C10 106.7(2) . . ?
C15 C9 C7 114.3(2) . . ?
C16 C9 C7 109.4(2) . . ?
C10 C9 C7 107.6(2) . . ?
C11 C10 C9 114.4(2) . . ?
C11 C10 H10A 108.7 . . ?
C9 C10 H10A 108.7 . . ?
C11 C10 H10B 108.7 . . ?
C9 C10 H10B 108.7 . . ?
H10A C10 H10B 107.6 . . ?
O3 C11 C10 104.8(2) . . ?
O3 C11 C12 108.9(2) . . ?
C10 C11 C12 112.8(2) . . ?
O3 C11 H11 110.1 . . ?
C10 C11 H11 110.1 . . ?
C12 C11 H11 110.1 . . ?
C11 C12 C8 111.4(2) . . ?
C11 C12 H12A 109.3 . . ?
C8 C12 H12A 109.3 . . ?
C11 C12 H12B 109.3 . . ?
C8 C12 H12B 109.3 . . ?
H12A C12 H12B 108.0 . . ?
C4 C13 H13A 109.5 . . ?
C4 C13 H13B 109.5 . . ?
H13A C13 H13B 109.5 . . ?
C4 C13 H13C 109.5 . . ?
H13A C13 H13C 109.5 . . ?
H13B C13 H13C 109.5 . . ?
C8 C14 H14A 109.5 . . ?
C8 C14 H14B 109.5 . . ?
H14A C14 H14B 109.5 . . ?
C8 C14 H14C 109.5 . . ?
H14A C14 H14C 109.5 . . ?
H14B C14 H14C 109.5 . . ?
C9 C15 H15A 109.5 . . ?
C9 C15 H15B 109.5 . . ?
H15A C15 H15B 109.5 . . ?
C9 C15 H15C 109.5 . . ?
H15A C15 H15C 109.5 . . ?
H15B C15 H15C 109.5 . . ?
C9 C16 H16A 109.5 . . ?
C9 C16 H16B 109.5 . . ?
H16A C16 H16B 109.5 . . ?
C9 C16 H16C 109.5 . . ?
H16A C16 H16C 109.5 . . ?
H16B C16 H16C 109.5 . . ?
O3 C17 F1 113.6(3) . . ?
O3 C17 F2 108.7(2) . . ?
F1 C17 F2 107.5(2) . . ?
O3 C17 F3 113.5(3) . . ?
F1 C17 F3 106.8(3) . . ?
F2 C17 F3 106.4(2) . . ?

loop_
_geom_torsion_atom_site_label_1
_geom_torsion_atom_site_label_2
_geom_torsion_atom_site_label_3
_geom_torsion_atom_site_label_4
_geom_torsion
_geom_torsion_site_symmetry_1
_geom_torsion_site_symmetry_2
_geom_torsion_site_symmetry_3
_geom_torsion_site_symmetry_4
_geom_torsion_publ_flag
C4 C1 C2 C3 35.0(2) . . . . ?
C8 C1 C2 C3 167.1(2) . . . . ?
C4 O1 C3 O2 169.6(3) . . . . ?
C4 O1 C3 C2 -12.2(3) . . . . ?
C1 C2 C3 O2 162.8(3) . . . . ?
C1 C2 C3 O1 -15.2(3) . . . . ?
C3 O1 C4 C5 149.2(3) . . . . ?
C3 O1 C4 C13 -89.5(3) . . . . ?
C3 O1 C4 C1 34.1(3) . . . . ?
C2 C1 C4 O1 -42.4(2) . . . . ?
C8 C1 C4 O1 -179.3(2) . . . . ?
C2 C1 C4 C5 -159.6(2) . . . . ?
C8 C1 C4 C5 63.4(3) . . . . ?
C2 C1 C4 C13 70.5(3) . . . . ?
C8 C1 C4 C13 -66.4(3) . . . . ?
O1 C4 C5 C6 -166.4(2) . . . . ?
C13 C4 C5 C6 76.8(3) . . . . ?
C1 C4 C5 C6 -56.7(3) . . . . ?
C4 C5 C6 C7 57.0(3) . . . . ?
C5 C6 C7 C9 167.5(2) . . . . ?
C5 C6 C7 C8 -58.5(3) . . . . ?
C2 C1 C8 C12 59.3(3) . . . . ?
C4 C1 C8 C12 -174.1(2) . . . . ?
C2 C1 C8 C14 -60.7(3) . . . . ?
C4 C1 C8 C14 65.9(3) . . . . ?
C2 C1 C8 C7 173.7(2) . . . . ?
C4 C1 C8 C7 -59.7(3) . . . . ?
C6 C7 C8 C12 170.0(2) . . . . ?
C9 C7 C8 C12 -56.3(3) . . . . ?
C6 C7 C8 C14 -67.5(3) . . . . ?
C9 C7 C8 C14 66.2(3) . . . . ?
C6 C7 C8 C1 55.5(3) . . . . ?
C9 C7 C8 C1 -170.9(2) . . . . ?
C6 C7 C9 C15 61.8(3) . . . . ?
C8 C7 C9 C15 -70.8(3) . . . . ?
C6 C7 C9 C16 -58.9(3) . . . . ?
C8 C7 C9 C16 168.5(2) . . . . ?
C6 C7 C9 C10 -174.5(2) . . . . ?
C8 C7 C9 C10 53.0(3) . . . . ?
C15 C9 C10 C11 74.9(3) . . . . ?
C16 C9 C10 C11 -168.1(2) . . . . ?
C7 C9 C10 C11 -50.8(3) . . . . ?
C17 O3 C11 C10 134.0(3) . . . . ?
C17 O3 C11 C12 -105.1(3) . . . . ?
C9 C10 C11 O3 173.0(2) . . . . ?
C9 C10 C11 C12 54.6(3) . . . . ?
O3 C11 C12 C8 -172.3(2) . . . . ?
C10 C11 C12 C8 -56.3(3) . . . . ?
C14 C8 C12 C11 -71.6(3) . . . . ?
C1 C8 C12 C11 166.5(2) . . . . ?
C7 C8 C12 C11 55.3(3) . . . . ?
C11 O3 C17 F1 65.2(4) . . . . ?
C11 O3 C17 F2 -175.2(2) . . . . ?
C11 O3 C17 F3 -57.0(3) . . . . ?

_refine_diff_density_max         0.694
_refine_diff_density_min         -0.445
_refine_diff_density_rms         0.178

_shelx_res_file                  
;
TITL unvoll_a.res in P2(1)2(1)2(1)
    KS276a.res
    created by SHELXL-2019/3 at 14:14:47 on 03-May-2023
REM Old TITL unvoll in P2(1)2(1)2(1)
REM SHELXT solution in P2(1)2(1)2(1)
REM R1 0.163, Rweak 0.036, Alpha 0.006, Orientation as input
REM Flack x = 0.248 ( 0.071 ) from Parsons' quotients
REM Formula found by SHELXT: C17 F3 O3
CELL 1.54178 8.3909 13.6555 14.4806 90 90 90
ZERR 4 0.0001 0.0001 0.0001 0 0 0
LATT -1
SYMM 0.5-X,-Y,0.5+Z
SYMM -X,0.5+Y,0.5-Z
SYMM 0.5+X,0.5-Y,-Z
SFAC C H F O
UNIT 68 100 12 12
OMIT 0 1 2
OMIT 0 2 3

L.S. 30
PLAN  1
SIZE 0.2 0.39 0.58
TEMP -123.15
CONF
BOND $H
LIST 4
MORE -1
fmap 2
acta
WGHT    0.081900    0.363000
FVAR       0.55018
F1    3    1.080747    0.555359    0.501748    11.00000    0.09284    0.04392 =
         0.04334   -0.01271   -0.00432    0.02067
F2    3    1.159906    0.408311    0.474993    11.00000    0.04951    0.02911 =
         0.04953    0.00970   -0.01258    0.01188
F3    3    1.260561    0.528340    0.399884    11.00000    0.02355    0.04915 =
         0.08137    0.01691   -0.00459    0.00261
O1    4    0.307020    0.758006    0.283903    11.00000    0.01722    0.04603 =
         0.03375   -0.00373    0.00146    0.00666
O2    4    0.215670    0.760635    0.427885    11.00000    0.02707    0.05350 =
         0.04250   -0.00565    0.00900    0.00506
O3    4    1.014182    0.479070    0.373364    11.00000    0.03241    0.02108 =
         0.04865    0.00710   -0.01135    0.00396
C1    1    0.558020    0.692318    0.305693    11.00000    0.01661    0.02055 =
         0.02664   -0.00076   -0.00105   -0.00102
AFIX  13
H1    2    0.508495    0.626484    0.296148    11.00000   -1.20000
AFIX   0
C2    1    0.498131    0.725164    0.399851    11.00000    0.02135    0.02856 =
         0.02774   -0.00341   -0.00053   -0.00112
AFIX  23
H2A   2    0.557301    0.782999    0.422742    11.00000   -1.20000
H2B   2    0.504671    0.671819    0.445992    11.00000   -1.20000
AFIX   0
C3    1    0.326060    0.750396    0.376365    11.00000    0.02230    0.02856 =
         0.03386   -0.00506    0.00240    0.00131
C4    1    0.466512    0.760379    0.240388    11.00000    0.01448    0.03557 =
         0.03106    0.00299    0.00121    0.00830
C5    1    0.464567    0.715284    0.145057    11.00000    0.02235    0.04946 =
         0.02503    0.00213   -0.00200    0.00782
AFIX  23
H5A   2    0.410733    0.759860    0.101080    11.00000   -1.20000
H5B   2    0.405498    0.652539    0.146262    11.00000   -1.20000
AFIX   0
C6    1    0.638494    0.697497    0.114252    11.00000    0.02201    0.03773 =
         0.02552    0.00468    0.00178    0.00697
AFIX  23
H6A   2    0.638324    0.666044    0.052654    11.00000   -1.20000
H6B   2    0.693566    0.761318    0.108457    11.00000   -1.20000
AFIX   0
C7    1    0.731160    0.632445    0.182219    11.00000    0.01636    0.01977 =
         0.02677   -0.00072    0.00012   -0.00001
AFIX  13
H7    2    0.663911    0.572377    0.188680    11.00000   -1.20000
AFIX   0
C8    1    0.736271    0.677259    0.282190    11.00000    0.01412    0.01599 =
         0.02670    0.00040   -0.00199   -0.00055
C9    1    0.893047    0.593969    0.145112    11.00000    0.02008    0.02617 =
         0.03070   -0.00216    0.00070    0.00424
C10   1    0.960985    0.522554    0.217498    11.00000    0.02492    0.02499 =
         0.04141   -0.00194   -0.00036    0.00833
AFIX  23
H10A  2    0.895750    0.462146    0.217221    11.00000   -1.20000
H10B  2    1.070623    0.504253    0.199056    11.00000   -1.20000
AFIX   0
C11   1    0.965446    0.562946    0.315178    11.00000    0.02063    0.01903 =
         0.03742    0.00606   -0.00441    0.00316
AFIX  13
H11   2    1.046166    0.616612    0.319653    11.00000   -1.20000
AFIX   0
C12   1    0.803989    0.599485    0.347798    11.00000    0.02234    0.01715 =
         0.02945    0.00280   -0.00264    0.00031
AFIX  23
H12A  2    0.814812    0.627771    0.410433    11.00000   -1.20000
H12B  2    0.728963    0.543672    0.351529    11.00000   -1.20000
AFIX   0
C13   1    0.510114    0.868867    0.237702    11.00000    0.03452    0.03217 =
         0.04755    0.01040    0.00439    0.01366
AFIX 137
H13A  2    0.607936    0.877668    0.201671    11.00000   -1.50000
H13B  2    0.527146    0.892687    0.300774    11.00000   -1.50000
H13C  2    0.423254    0.905896    0.208935    11.00000   -1.50000
AFIX   0
C14   1    0.833366    0.772397    0.293497    11.00000    0.01893    0.01746 =
         0.03978   -0.00120   -0.00201   -0.00344
AFIX 137
H14A  2    0.945471    0.756106    0.304648    11.00000   -1.50000
H14B  2    0.791687    0.809847    0.345934    11.00000   -1.50000
H14C  2    0.824640    0.811695    0.237095    11.00000   -1.50000
AFIX   0
C15   1    1.014325    0.674811    0.121839    11.00000    0.01916    0.03791 =
         0.04051    0.00242    0.00642    0.00037
AFIX 137
H15A  2    1.105408    0.646034    0.089311    11.00000   -1.50000
H15B  2    1.051163    0.705803    0.179026    11.00000   -1.50000
H15C  2    0.963643    0.724083    0.082359    11.00000   -1.50000
AFIX   0
C16   1    0.864439    0.533962    0.056564    11.00000    0.03369    0.03984 =
         0.03606   -0.00935    0.00314    0.00632
AFIX 137
H16A  2    0.961675    0.497997    0.040586    11.00000   -1.50000
H16B  2    0.836211    0.578212    0.005856    11.00000   -1.50000
H16C  2    0.777234    0.487504    0.066918    11.00000   -1.50000
AFIX   0
C17   1    1.124420    0.493781    0.435170    11.00000    0.03054    0.02251 =
         0.03561    0.00019   -0.00330    0.00969
HKLF 4


REM  unvoll_a.res in P2(1)2(1)2(1)
REM wR2 = 0.1410, GooF = S = 1.203, Restrained GooF = 1.203 for all data
REM R1 = 0.0624 for 3260 Fo > 4sig(Fo) and 0.0629 for all 3322 data
REM 212 parameters refined using 0 restraints

END

WGHT      0.0816      0.3630

REM Highest difference peak  0.694,  deepest hole -0.445,  1-sigma level  0.178
Q1    1   1.0947  0.5537  0.4433  11.00000  0.05    0.69
;
_shelx_res_checksum              44933
